# Supplementary material for: S-1-Based versus Capecitabine-Based Preoperative Chemoradiotherapy in the Treatment of Locally Advanced Rectal Cancer: A Matched-Pair Analysis
Source: PLoS One. 2014 Sep 2;9(9):e106162. doi: 10.1371/journal.pone.0106162 (PMC4152119; doi:10.1371/journal.pone.0106162)
Supplement: Table S1 — Baseline characteristics of the rectal cancer patients in two group. (XLSX) [file pone.0106162.s001.xlsx]

## Sheet: Table S1
group	Gender	Age	ECOG_ps	Clinical_T_classification	Clinical_N_classification	Clinical stage	Histologic differentiation	Distance from anal verge	CEA	surgery	sphincter preservation
cap	M	47	1	cT4	cN0	II	Moderately	3.5	N	LAR	+
cap	M	50	0	cT3	cN0	II	Well	8	N	APR	-
cap	M	51	1	cT4	cN0	II	Moderately	8	N	APR	-
cap	M	53	0	cT3	cN0	II	Well	5	N	LAR	+
cap	M	60	1	cT4	cN0	II	well	5	15.3	LAR	+
cap	M	63	1	cT3	cN0	II	Well	3	N	LAR	+
cap	M	65	1	cT4	cN0	II	Poorly	6	N	LAR	+
cap	F	35	1	cT3	cN+	III	Moderately	7	23.6	LAR	+
cap	F	41	0	cT3	cN+	III	Poorly	5	18.6	LAR	+
cap	F	43	0	cT4	cN+	III	Moderately	3	N	APR	-
cap	M	47	0	cT4	cN+	III	Well	6	12.1	LAR	+
cap	M	52	1	cT3	cN+	III	poorly	6	N	LAR	+
cap	M	52	0	cT3	cN+	III	Moderately	6	N	LAR	+
cap	F	53	1	cT4	cN+	III	Poorly	1	N	LAR	+
cap	F	54	0	cT3	cN+	III	Moderately	6	18.6	LAR	+
cap	M	55	0	cT3	cN+	III	Moderately	8	N	LAR	+
cap	M	57	0	cT3	cN+	III	Moderately	5	N	LAR	+
cap	M	57	1	cT3	cN+	III	Moderately	4	27.5	LAR	+
cap	M	61	0	cT3	cN+	III	Moderately	7	8.6	LAR	+
cap	M	61	0	cT4	cN+	III	Moderately	4	8.4	LAR	+
cap	F	62	1	cT3	cN+	III	Poorly	8	N	LAR	+
cap	M	63	1	cT3	cN+	III	Moderately	4	26.2	APR	-
cap	M	65	0	cT4	cN+	III	Poorly	8	N	LAR	+
cap	M	83	1	cT4	cN+	III	Moderately	6	189.3	APR	-
S-1	M	52	0	cT4	cN0	II	Moderately	6	21.6	LAR	+
S-1	F	52	0	cT3	cN0	II	Well	7	N	LAR	+
S-1	F	54	1	cT3	cN0	II	Moderately	5	N	LAR	+
S-1	M	54	1	cT3	cN0	II	Moderately	6	13.6	LAR	+
S-1	M	60	1	cT4	cN0	II	Moderately	4	N	APR	-
S-1	M	63	0	cT4	cN0	II	Moderately	6	N	lAR	+
S-1	M	68	0	cT4	cN0	II	Poorly	10	N	LAR	+
S-1	F	33	1	cT4	cN+	III	Well	7	27.7	lAR	+
S-1	F	41	0	cT4	cN+	III	Poorly	8	N	LAR	+
S-1	M	43	0	cT4	cN+	III	Poorly	3	N	APR	-
S-1	M	46	1	cT4	cN+	III	Moderately	4	N	LAR	+
S-1	M	48	0	cT3	cN+	III	Moderately	6	34.4	LAR	+
S-1	M	48	0	cT4	cN+	III	Poorly	9	15.3	LAR	+
S-1	M	49	0	cT4	cN+	III	Moderately	4	36.8	LAR	+
S-1	F	50	0	cT3	cN+	III	Well	4	N	APR	-
S-1	M	53	0	cT3	cN+	III	Moderately	5	20.4	LAR	+
S-1	M	54	0	cT3	cN+	III	Moderately	4	N	LAR	+
S-1	M	55	0	cT3	cN+	III	Poorly	5	N	LAR	+
S-1	M	58	0	cT4	cN+	III	Moderately	2.5	N	APR	-
S-1	M	63	1	cT3	cN+	III	Moderately	3	6.6	LAR	+
S-1	M	63	1	cT3	cN+	III	Moderately	4	8.9	LAR	+
S-1	M	64	1	cT3	cN+	III	Moderately	7	N	LAR	+
S-1	M	65	1	cT4	cN+	III	Moderately	3	N	LAR	+
S-1	M	80	1	cT3	cN+	III	Moderately	0.5	N	APR	-
