# Supplementary material for: S-1-Based versus Capecitabine-Based Preoperative Chemoradiotherapy in the Treatment of Locally Advanced Rectal Cancer: A Matched-Pair Analysis
Source: PLoS One. 2014 Sep 2;9(9):e106162. doi: 10.1371/journal.pone.0106162 (PMC4152119; doi:10.1371/journal.pone.0106162)
Supplement: Table S2 — The clinical response and pathological response of the rectal cancer patients in two group. (XLSX) [file pone.0106162.s002.xlsx]

## Sheet: Table S2
group	T_DOWNSTAGE	N_Downstaging	Overall_downstaging	TGR_1	TGR_2	TGR_3	TGR_4	TGR_5	TUMOR SHRINKAGE
cap	1		1	0	0	1	0	0	64.3
cap	1		1	0	0	1	0	0	26.5
cap	0		0	0	0	0	0	1	35.5
cap	1		1	0	0	1	0	0	74.8
cap	0		0	0	0	0	1	0	52.2
cap	0		0	0	0	0	1	0	45.7
cap	1		1	0	0	1	0	0	60.5
cap	1	0	1	0	0	1	0	0	68.9
cap	1	1	1	0	1	0	0	0	75.2
cap	0	0	0	0	0	0	1	0	31.2
cap	1	1	1	1	0	0	0	0	39
cap	1	1	1	0	1	0	0	0	72.3
cap	1	1	1	0	0	1	0	0	39.8
cap	1	1	1	0	1	0	0	0	52.4
cap	0	1	1	0	0	1	0	0	63.2
cap	0	1	1	0	1	0	0	0	76.9
cap	0	0	0	0	0	0	1	0	35.6
cap	1	0	1	0	1	0	0	0	42
cap	0	1	1	0	0	1	0	0	56.6
cap	1	0	1	0	0	0	1	0	36.2
cap	0	0	0	0	0	0	1	0	65
cap	0	1	1	0	0	0	1	0	45.2
cap	0	0	0	0	0	0	1	0	78.2
cap	0	1	1	0	0	0	1	0	53.8
S-1	1		1	0	1	0	0	0	49.2
S-1	0		0	0	0	0	0	1	39.2
S-1	1		1	0	1	0	0	0	45.7
S-1	1		1	0	0	1	0	0	78.5
S-1	1		1	0	1	0	0	0	66.7
S-1	0		0	0	0	0	1	0	56.6
S-1	1		1	0	0	1	0	0	37.5
S-1	1	1	1	0	1	0	0	0	50
S-1	0	0	0	0	0	0	1	0	50
S-1	1	1	1	0	1	0	0	0	62.3
S-1	1	1	1	0	0	1	0	0	74.8
S-1	0	0	0	0	0	0	0	1	62
S-1	1	1	1	0	0	1	0	0	45.6
S-1	1	1	1	0	1	0	0	0	28.8
S-1	0	1	1	0	0	1	0	0	41.2
S-1	1	1	1	1	0	0	0	0	83.3
S-1	0	0	1	0	0	0	1	0	79.6
S-1	0	1	1	0	0	1	0	0	45.6
S-1	1	1	1	1	0	0	0	0	67.3
S-1	1	0	1	0	0	1	0	0	61.2
S-1	1	0	1	0	0	1	0	0	75.6
S-1	0	1	1	0	0	0	1	0	46.5
S-1	1	1	1	0	0	1	0	0	53.1
S-1	0	1	1	0	0	1	0	0	40.5
