# Supplementary material for: S-1-Based versus Capecitabine-Based Preoperative Chemoradiotherapy in the Treatment of Locally Advanced Rectal Cancer: A Matched-Pair Analysis
Source: PLoS One. 2014 Sep 2;9(9):e106162. doi: 10.1371/journal.pone.0106162 (PMC4152119; doi:10.1371/journal.pone.0106162)
Supplement: Table S3 — The treatment-related adverse events of the rectal cancer patients in two group. (XLSX) [file pone.0106162.s003.xlsx]

## Sheet: Table S3
group	Diarrhea	Vomiting	Thrombocytopenia	Leukopenia	Neutropenia	Anemia	HFS	AST/ALT
cap	1	2	0	0	0	0	0	0
cap	1	0	0	0	1	0	1	0
cap	0	0	0	0	0	0	0	0
cap	0	0	0	0	0	0	2	0
cap	0	0	0	0	0	0	1	0
cap	0	0	0	1	0	0	0	0
cap	2	0	0	1	0	0	0	0
cap	0	1	0	0	0	0	0	1
cap	2	0	0	0	0	0	1	0
cap	2	1	0	0	0	0	0	0
cap	2	1	0	0	1	0	2	0
cap	0	1	0	0	0	0	0	0
cap	0	0	0	0	0	1	0	0
cap	1	0	0	1	0	0	0	0
cap	3	1	0	0	0	0	0	0
cap	3	0	0	0	0	0	0	0
cap	0	0	0	0	0	0	0	0
cap	1	0	0	0	0	0	0	0
cap	0	0	0	0	0	0	1	0
cap	1	0	0	1	0	0	0	0
cap	1	0	0	0	0	0	0	0
cap	1	2	0	0	0	0	0	0
cap	2	1	0	0	0	0	0	0
cap	2	1	0	0	0	0	1	0
S-1	0	0	0	0	0	0	0	0
S-1	0	0	0	0	0	0	0	0
S-1	1	0	0	0	0	0	0	0
S-1	0	0	0	0	0	0	0	0
S-1	0	0	0	1	1	0	0	0
S-1	0	1	0	0	0	1	0	0
S-1	0	0	0	0	0	0	0	0
S-1	1	0	0	1	0	0	0	0
S-1	0	1	0	0	0	0	0	0
S-1	0	0	0	0	1	0	0	0
S-1	0	0	0	0	0	0	0	0
S-1	0	0	1	0	0	0	0	0
S-1	0	0	0	1	0	0	0	0
S-1	0	0	0	0	0	0	0	0
S-1	0	1	0	0	0	0	0	0
S-1	1	0	0	1	0	0	0	0
S-1	0	0	0	0	1	0	0	0
S-1	1	2	0	0	0	0	0	0
S-1	1	0	1	0	0	0	0	0
S-1	0	0	0	1	1	0	0	0
S-1	0	0	0	0	0	0	0	0
S-1	2	1	0	0	0	0	0	0
S-1	2	0	0	0	0	0	0	1
S-1	1	0	0	0	0	0	0	0
