# Supplementary material for: S-1-Based versus Capecitabine-Based Preoperative Chemoradiotherapy in the Treatment of Locally Advanced Rectal Cancer: A Matched-Pair Analysis
Source: PLoS One. 2014 Sep 2;9(9):e106162. doi: 10.1371/journal.pone.0106162 (PMC4152119; doi:10.1371/journal.pone.0106162)
Supplement: Table S4 — The clinical stage after preoperative chemoradiotherapy of the rectal cancer patients in two group. (XLSX) [file pone.0106162.s004.xlsx]

## Sheet: Table S4
group	proCRT_T_stage	proCRT_N_stage	proCRT_stage
cap	cT3	cN0	II
cap	cT2	cN0	I
cap	cT4	cN0	II
cap	cT2	cN0	I
cap	cT4	cN0	II
cap	cT3	cN0	II
cap	cT3	cN0	II
cap	cT2	cN+	III
cap	cT2	cN0	I
cap	cT4	cN+	III
cap	cT2	cN0	I
cap	cT2	cN0	I
cap	cT2	cN0	I
cap	cT3	cN0	II
cap	cT3	cN0	II
cap	cT3	cN0	II
cap	cT3	cN+	III
cap	cT2	cN+	III
cap	cT3	cN0	II
cap	cT3	cN+	III
cap	cT3	cN+	III
cap	cT3	cN0	II
cap	cT4	cN+	III
cap	cT4	cN0	II
S-1	cT2	cN0	I
S-1	cT3	cN0	II
S-1	cT2	cN0	I
S-1	cT2	cN0	I
S-1	cT2	cN0	I
S-1	cT4	cN0	II
S-1	cT3	cN0	II
S-1	cT2	cN0	I
S-1	cT4	cN+	III
S-1	cT2	cN0	I
S-1	cT3	cN0	II
S-1	cT3	cN+	III
S-1	cT3	cN0	II
S-1	cT2	cN0	I
S-1	cT3	cN0	II
S-1	cT1	cN0	I
S-1	cT3	cN+	III
S-1	cT3	cN0	II
S-1	cT2	cN0	I
S-1	cT2	cN+	III
S-1	cT2	cN+	III
S-1	cT3	cN0	II
S-1	cT3	cN0	II
S-1	cT3	cN0	II
